# Supplementary material for: Spectroscopy of short-lived radioactive molecules
Source: Nature. 2020 May 27;581(7809):396–400. doi: 10.1038/s41586-020-2299-4 (PMC7334132; doi:10.1038/s41586-020-2299-4)
Supplement: Supplementary file 1 — Source Data Extended Data Fig. 1 [file 41586_2020_2299_MOESM1_ESM.xlsx]

## Sheet: fig1_a
#Example of a single measured spectrum with a specific bin size. This spectrum does not include systematic uncertainties and does not represent the total amount of data. Please contact the corresponding author(s) for more details.
13252.1	330	18
13252.4	357	19
13252.8	332	18
13253.1	355	19
13253.4	352	19
13253.8	343	19
13254.1	360	19
13254.5	326	18
13254.8	346	19
13255.1	336	18
13255.5	333	18
13255.8	358	19
13256.1	334	18
13256.5	348	19
13256.8	351	19
13257.2	346	19
13257.5	353	19
13257.8	342	19
13258.2	370	19
13258.5	354	19
13258.8	363	19
13259.2	364	19
13259.5	364	19
13259.9	384	20
13260.2	376	19
13260.5	344	19
13260.9	355	19
13261.2	354	19
13261.5	364	19
13261.9	364	19
13262.2	366	19
13262.5	371	19
13262.9	362	19
13263.2	385	20
13263.5	379	19
13263.9	381	20
13264.2	393	20
13264.6	382	20
13264.9	398	20
13265.2	416	20
13265.6	446	21
13265.9	445	21
13266.2	453	21
13266.6	386	20
13266.9	370	19
13267.3	378	19
13267.6	393	20
13268	387	20
13268.3	404	20
13268.6	440	21
13269	418	20
13269.3	436	21
13269.6	436	21
13270	456	21
13270.3	478	22
13270.6	528	23
13271	551	23
13271.3	551	23
13271.6	614	25
13272	607	25
13272.3	580	24
13272.7	420	20
13273	393	20
13273.3	411	20
13273.7	428	21
13274	434	21
13274.3	448	21
13274.7	473	22
13275	471	22
13275.4	491	22
13275.7	546	23
13276	583	24
13276.4	624	25
13276.7	631	25
13277	736	27
13277.4	811	28
13277.7	909	30
13278	969	31
13278.4	920	30
13278.7	520	23
13279.1	427	21
13279.4	446	21
13279.7	470	22
13280.1	493	22
13280.4	519	23
13280.7	533	23
13281.1	584	24
13281.4	598	24
13281.8	663	26
13282.1	725	27
13282.4	788	28
13282.8	878	30
13283.1	954	31
13283.5	1095	33
13283.8	1210	35
13284.1	1297	36
13284.4	1317	36
13284.8	732	27
13285.1	340	18
13285.5	324	18
13285.8	328	18
13286.1	323	18
13286.5	325	18
13286.8	324	18
13287.1	323	18
13287.5	328	18
13287.8	333	18
13288.1	323	18
13288.4	325	18

## Sheet: fig1_b
#Example of a single measured spectrum with a specific bin size. This spectrum does not include systematic uncertainties and does not represent the total amount of data. Please contact the corresponding author(s) for more details.
13661.5	386	20
13661.9	394	20
13662.2	393	20
13662.5	396	20
13662.9	399	20
13663.2	399	20
13663.5	396	20
13663.9	388	20
13664.2	393	20
13664.5	390	20
13664.9	392	20
13665.2	397	20
13665.5	399	20
13665.9	387	20
13666.2	404	20
13666.5	392	20
13666.9	396	20
13667.2	390	20
13667.5	393	20
13667.9	394	20
13668.2	405	20
13668.5	403	20
13668.9	407	20
13669.2	400	20
13669.5	400	20
13669.9	404	20
13670.2	402	20
13670.5	396	20
13670.9	408	20
13671.2	392	20
13671.5	396	20
13671.9	402	20
13672.2	400	20
13672.5	394	20
13672.9	391	20
13673.2	390	20
13673.5	403	20
13673.9	400	20
13674.2	397	20
13674.5	399	20
13674.9	407	20
13675.2	404	20
13675.5	419	20
13675.9	400	20
13676.2	407	20
13676.5	420	21
13676.9	404	20
13677.2	410	20
13677.5	422	21
13677.9	404	20
13678.2	416	20
13678.5	432	21
13678.9	427	21
13679.2	424	21
13679.5	411	20
13679.9	402	20
13680.2	407	20
13680.5	409	20
13680.9	401	20
13681.2	407	20
13681.5	394	20
13681.9	412	20
13682.2	421	21
13682.5	396	20
13682.9	409	20
13683.2	408	20
13683.5	404	20
13683.9	405	20
13684.2	406	20
13684.5	414	20
13684.9	420	21
13685.2	417	20
13685.5	424	21
13685.9	419	20
13686.2	416	20
13686.5	425	21
13686.9	423	21
13687.2	424	21
13687.5	417	20
13687.9	421	21
13688.2	435	21
13688.5	425	21
13688.9	412	20
13689.2	412	20
13689.5	409	20
13689.9	406	20
13690.2	399	20
13690.5	416	20
13690.9	418	20
13691.2	415	20
13691.5	415	20
13691.9	409	20
13692.3	411	20
13692.5	419	20
13692.9	434	21
13693.2	440	21
13693.5	433	21
13693.9	440	21
13694.2	442	21
13694.5	429	21
13694.9	455	21
13695.2	452	21
13695.5	458	21
13695.9	474	22
13696.2	464	22
13696.5	471	22
13696.9	472	22
13697.2	473	22
13697.5	495	22
13697.9	492	22
13698.2	437	21
13698.5	436	21
13698.9	438	21
13699.2	438	21
13699.5	440	21
13699.9	437	21
13700.2	443	21
13700.5	443	21
13700.9	433	21
13701.2	457	21
13701.5	454	21
13701.9	479	22
13702.2	480	22
13702.5	482	22
13702.9	482	22
13703.2	484	22
13703.5	498	22
13703.9	505	22
13704.2	513	23
13704.5	527	23
13704.9	560	24
13705.2	573	24
13705.5	520	23
13705.9	552	24
13706.2	559	24
13706.5	578	24
13706.9	590	24
13707.2	589	24
13707.5	475	22
13707.9	439	21
13708.2	439	21
13708.5	444	21
13708.9	440	21
13709.2	444	21
13709.5	460	21
13709.9	451	21
13710.2	457	21
13710.5	466	22
13710.9	462	21
13711.2	459	21
13711.5	464	22
13711.9	461	21
13712.2	469	22
13712.5	467	22
13712.9	484	22
13713.2	481	22
13713.5	472	22
13713.9	482	22
13714.2	502	22
13714.5	513	23
13714.9	517	23
13715.2	522	23
13715.5	546	23
13715.9	537	23
13716.2	552	23
13716.5	532	23
13716.9	518	23
13717.2	416	20
13717.5	412	20
13717.9	407	20
13718.2	426	21
13718.5	408	20
13718.9	404	20
13719.2	408	20
13719.5	415	20
13719.9	418	20
13720.2	424	21
13720.5	428	21
13720.9	420	20
13721.2	409	20
13721.5	420	20
13721.9	434	21
13722.2	419	20
13722.5	437	21
13722.9	432	21
13723.2	424	21
13723.5	412	20
13723.9	427	21
13724.2	427	21
13724.5	427	21
13724.9	423	21
13725.2	426	21
13725.5	415	20
13725.9	431	21
13726.2	421	21
13726.5	426	21
13726.9	427	21
13727.2	425	21
13727.5	416	20
13727.9	439	21
13728.2	416	20
13728.5	441	21
13728.9	420	20
13729.2	434	21
13729.5	432	21
13729.9	430	21
13730.2	432	21
13730.5	423	21
13730.9	438	21
13731.2	427	21
13731.4	420	20

## Sheet: fig1_c
#Example of a single measured spectrum with a specific bin size. This spectrum does not include systematic uncertainties and does not represent the total amount of data. Please contact the corresponding author(s) for more details.
12820.6	265	16
12820.9	266	16
12821.3	258	16
12821.6	269	16
12822	267	16
12822.3	268	16
12822.6	264	16
12823	262	16
12823.3	260	16
12823.6	261	16
12824	278	17
12824.3	269	16
12824.7	267	16
12825	267	16
12825.3	262	16
12825.6	270	16
12826	265	16
12826.3	260	16
12826.7	263	16
12827	264	16
12827.3	267	16
12827.7	257	16
12828	261	16
12828.4	271	16
12828.7	270	16
12829	273	17
12829.4	254	16
12829.7	266	16
12830	266	16
12830.4	280	17
12830.7	265	16
12831	272	16
12831.4	267	16
12831.7	270	16
12832.1	275	17
12832.4	271	16
12832.7	266	16
12833.1	258	16
12833.4	267	16
12833.7	262	16
12834.1	265	16
12834.4	259	16
12834.8	270	16
12835.1	269	16
12835.4	270	16
12835.8	264	16
12836.1	260	16
12836.4	267	16
12836.8	266	16
12837.1	271	16
12837.4	273	17
12837.8	274	17
12838.1	272	16
12838.5	272	16
12838.8	266	16
12839.1	269	16
12839.5	271	16
12839.8	269	16
12840.1	275	17
12840.5	272	17
12840.8	274	17
12841.2	273	17
12841.5	275	17
12841.8	269	16
12842.1	268	16
12842.5	274	17
12842.8	293	17
12843.2	287	17
12843.5	269	16
12843.8	286	17
12844.2	282	17
12844.5	272	16
12844.9	269	16
12845.2	272	16
12845.5	299	17
12845.9	306	17
12846.2	282	17
12846.5	298	17
12846.9	282	17
12847.2	288	17
12847.5	285	17
12847.9	268	16
12848.2	266	16
12848.6	270	16
12848.9	274	17
12849.2	266	16
12849.6	260	16
12849.9	270	16
12850.2	269	16
12850.6	265	16
12850.9	264	16
12851.2	262	16
12851.6	267	16
12851.9	267	16
12852.3	262	16
12852.6	262	16
12852.9	269	16
12853.3	275	17
12853.6	263	16
12854	263	16
12854.3	264	16
12854.6	265	16
12855	270	16
12855.3	270	16
12855.6	260	16
12856	273	17
12856.3	266	16
12856.6	262	16
12857	266	16
12857.3	268	16
12857.6	274	17
12858	272	16
12858.3	268	16
12858.6	279	17
12859	267	16
12859.3	268	16
12859.7	268	16
12860	263	16
12860.3	268	16
12860.7	267	16
12861	269	16
12861.4	263	16
12861.7	266	16
12862	266	16
12862.4	274	17
12862.7	271	16
12863	266	16
12863.4	264	16
12863.7	263	16
12864	280	17
12864.4	267	16
12864.7	262	16
12865.1	272	17
12865.4	265	16
12865.7	264	16
12866.1	277	17
12866.4	274	17
12866.7	269	16
12867.1	276	17
12867.4	276	17
12867.8	263	16
12868.1	272	16
12868.4	280	17
12868.8	272	17
12869.1	273	17
12869.4	264	16
12869.8	271	16
12870.1	266	16
12870.4	268	16
12870.8	270	16
12871.1	270	16
12871.5	271	16
12871.8	271	16
12872.1	268	16
12872.3	265	16

## Sheet: fig1_d
#Example of a single measured spectrum with a specific bin size. This spectrum does not include systematic uncertainties and does not represent the total amount of data. Please contact the corresponding author(s) for more details.
15262.7	239	15
15263.7	233	15
15264.7	236	15
15265.7	265	16
15266.7	234	15
15267.8	237	15
15268.8	260	16
15269.8	252	16
15270.8	255	16
15271.8	266	16
15272.8	242	16
15273.8	251	16
15274.8	257	16
15275.8	256	16
15276.8	244	16
15277.8	251	16
15278.8	244	16
15279.8	255	16
15280.9	240	15
15281.9	264	16
15282.9	253	16
15283.9	258	16
15284.9	267	16
15285.9	271	16
15287	263	16
15288	263	16
15289	285	17
15289.9	254	16
15291	277	17
15292	265	16
15293	286	17
15294	271	16
15295	280	17
15296	293	17
15297.1	290	17
15298	309	18
15299	280	17
15300.1	296	17
15301.1	296	17
15302.1	295	17
15303.1	306	17
15304.1	316	18
15305.1	325	18
15306.1	318	18
15307.2	337	18
15308.1	356	19
15309.2	348	19
15310.2	328	18
15311.2	329	18
15312.2	336	18
15313.2	360	19
15314.2	351	19
15315.2	360	19
15316.2	353	19
15317.2	370	19
15318.2	372	19
15319.3	370	19
15320.3	391	20
15321.3	377	19
15322.3	413	20
15323.3	416	20
15324.3	401	20
15325.3	420	20
15326.3	435	21
15327.4	407	20
15328.3	402	20
15329.4	398	20
15330.4	386	20
15331.4	388	20
15332.4	374	19
15333.4	354	19
15334.4	324	18
15335.4	344	19
15336.4	349	19
15337.5	353	19
15338.5	367	19
15339.5	380	19
15340.5	379	19
15341.5	397	20
15342.5	389	20
15343.5	363	19
15344.5	351	19
15345.5	345	19
15346.5	310	18
15347.6	232	15
15348.6	303	17
15349.6	281	17
15350.6	299	17
15351.6	310	18
15352.6	293	17
15353.6	257	16
15354.6	276	17
15355.7	271	16
15356.7	264	16
15357.6	278	17
15358.6	269	16
15359.7	263	16
15360.7	264	16
15361.7	268	16
15362.7	263	16
15363.7	266	16
15364.7	280	17
15365.7	289	17
15366.8	288	17
15367.8	287	17
15368.8	285	17
15369.8	284	17
15370.8	282	17
15371.8	293	17
15372.8	282	17
15373.8	270	16
15374.8	250	16
15375.8	266	16
15376.9	284	17
15377.9	277	17
15378.9	265	16
15379.9	279	17
15380.9	283	17
15381.9	268	16
15383	280	17
15383.9	271	16
15384.9	286	17
15385.9	263	16
15387	275	17
15388	290	17
15389	277	17
15390	291	17
15391	280	17
15392	274	17
15393	267	16
15394	279	17

## Sheet: fig1_e
#Example of a single measured spectrum with a specific bin size. This spectrum does not include systematic uncertainties and does not represent the total amount of data. Please contact the corresponding author(s) for more details.
15102.3	229	15
15102.7	244	16
15103	233	15
15103.3	241	16
15103.7	221	15
15104	230	15
15104.3	257	16
15104.7	253	16
15105	238	15
15105.4	234	15
15105.7	231	15
15106	227	15
15106.4	229	15
15106.7	246	16
15107	260	16
15107.4	217	15
15107.7	244	16
15108	232	15
15108.4	254	16
15108.7	237	15
15109	234	15
15109.4	244	16
15109.7	239	15
15110	242	16
15110.4	252	16
15110.7	231	15
15111	248	16
15111.4	244	16
15111.7	250	16
15112	245	16
15112.4	253	16
15112.7	266	16
15113	263	16
15113.4	231	15
15113.7	232	15
15114	246	16
15114.4	240	15
15114.7	256	16
15115	235	15
15115.4	243	16
15115.7	238	15
15116	223	15
15116.4	242	16
15116.7	240	15
15117	240	16
15117.4	252	16
15117.7	241	16
15118	249	16
15118.4	247	16
15118.7	240	15
15119	236	15
15119.4	245	16
15119.7	238	15
15120	240	15
15120.4	253	16
15120.7	264	16
15121	229	15
15121.4	258	16
15121.7	245	16
15122	255	16
15122.4	291	17
15122.7	290	17
15123	261	16
15123.4	250	16
15123.7	267	16
15124	241	16
15124.3	260	16
15124.7	264	16
15125	256	16
15125.4	228	15
15125.7	250	16
15126	237	15
15126.4	234	15
15126.7	228	15
15127	244	16
15127.4	239	15
15127.7	221	15
15128	235	15
15128.4	239	15
15128.7	238	15
15129	238	15
15129.4	234	15
15129.7	249	16
15130	245	16
15130.4	239	15
15130.7	259	16
15131	246	16
15131.4	267	16
15131.7	285	17
15132	302	17
15132.4	341	18
15132.7	356	19
15133	246	16
15133.4	233	15
15133.7	237	15
15134	232	15
15134.4	235	15
15134.7	220	15
15135	232	15
15135.4	231	15
15135.7	230	15
15136	226	15
15136.4	233	15
15136.7	232	15
15137	226	15
15137.4	229	15
15137.7	230	15
15138	231	15
15138.4	225	15
15138.7	240	15
15139	251	16
15139.4	242	16
15139.7	253	16
15140	252	16
15140.4	240	15
15140.7	253	16
15141	274	17
15141.4	289	17
15141.7	318	18
15142	357	19
15142.4	461	21
15142.7	404	20
15143	254	16
15143.4	224	15
15143.7	237	15
15144	225	15
15144.4	234	15
15144.7	239	15
15145	224	15
15145.4	231	15
15145.7	232	15
15146	226	15
15146.4	227	15
15146.7	232	15
15147	231	15
15147.4	214	15
15147.7	241	16
15148	224	15
15148.4	224	15
15148.7	228	15
15149	224	15
15149.4	234	15
15149.7	229	15
15150	230	15
15150.4	253	16
15150.7	229	15
15151	224	15
15151.4	234	15
15151.7	240	16
15152	244	16
15152.4	245	16
15152.7	249	16
15153	232	15
15153.4	228	15
15153.7	256	16
15154	245	16
15154.4	242	16
15154.7	234	15
15155	252	16

## Sheet: fig1_f
#Example of a single measured spectrum with a specific bin size. This spectrum does not include systematic uncertainties and does not represent the total amount of data. Please contact the corresponding author(s) for more details.
16111.5	217	15
16111.7	215	15
16111.9	213	15
16112.1	224	15
16112.3	208	14
16112.5	213	15
16112.7	209	14
16112.9	209	14
16113.1	214	15
16113.4	212	15
16113.5	197	14
16113.7	229	15
16113.9	227	15
16114.1	217	15
16114.3	218	15
16114.5	202	14
16114.7	226	15
16114.9	208	14
16115.1	222	15
16115.3	208	14
16115.5	219	15
16115.8	221	15
16115.9	233	15
16116.1	220	15
16116.3	219	15
16116.5	205	14
16116.7	217	15
16116.9	218	15
16117.1	236	15
16117.3	222	15
16117.5	214	15
16117.8	221	15
16117.9	223	15
16118.1	209	14
16118.3	214	15
16118.5	214	15
16118.7	221	15
16118.9	237	15
16119.1	214	15
16119.3	224	15
16119.5	212	15
16119.8	222	15
16120	227	15
16120.1	217	15
16120.3	219	15
16120.5	235	15
16120.7	225	15
16120.9	207	14
16121.1	209	14
16121.3	226	15
16121.5	228	15
16121.7	204	14
16121.9	226	15
16122.1	233	15
16122.4	217	15
16122.6	227	15
16122.8	213	15
16122.9	217	15
16123.1	228	15
16123.3	240	15
16123.5	226	15
16123.7	237	15
16123.9	218	15
16124.1	220	15
16124.3	223	15
16124.5	223	15
16124.7	219	15
16125	208	14
16125.2	218	15
16125.4	218	15
16125.6	225	15
16125.8	229	15
16125.9	219	15
16126.1	215	15
16126.4	229	15
16126.5	221	15
16126.7	201	14
16126.9	205	14
16127.1	227	15
16127.3	221	15
16127.5	218	15
16127.7	210	14
16127.9	226	15
16128.1	213	15
16128.3	218	15
16128.5	222	15
16128.7	224	15
16128.9	221	15
16129.1	206	14
16129.3	231	15
16129.5	228	15
16129.7	202	14
16129.9	223	15
16130.1	225	15
16130.3	226	15
16130.5	236	15
16130.7	243	16
16130.9	245	16
16131.1	220	15
16131.3	215	15
16131.5	228	15
16131.7	223	15
16131.9	215	15
16132.1	221	15
16132.3	213	15
16132.5	230	15
16132.8	237	15
16133	235	15
16133.1	209	14
16133.4	220	15
16133.5	233	15
16133.8	240	16
16134	239	15
16134.2	226	15
16134.4	213	15
16134.6	214	15
16134.8	223	15
16135	234	15
16135.2	240	15
16135.4	223	15
16135.6	222	15
16135.8	229	15
16136	215	15
16136.2	236	15
16136.4	212	15
16136.6	212	15
16136.7	225	15
16136.9	224	15
16137.1	232	15
16137.3	236	15
16137.5	233	15
16137.8	222	15
16138	228	15
16138.2	225	15
16138.4	228	15
16138.6	237	15
16138.8	215	15
16139	224	15
16139.1	234	15
16139.3	233	15
16139.5	232	15
16139.8	222	15
16140	237	15
16140.2	231	15
16140.4	221	15
16140.6	231	15
16140.8	248	16
16141	239	15
16141.1	231	15
16141.3	224	15
16141.5	254	16
16141.8	245	16
16142	247	16
16142.2	244	16
16142.4	237	15
16142.6	237	15
16142.8	223	15
16143	218	15
16143.1	228	15
16143.3	242	16
16143.5	237	15
16143.8	206	14
16144	239	15
16144.2	239	15
16144.4	240	15
16144.6	241	16
16144.8	241	16
16145	239	15
16145.1	229	15
16145.3	236	15
16145.5	226	15
16145.8	227	15
16146	227	15
16146.2	223	15
16146.4	247	16
16146.6	236	15
16146.8	226	15
16147	223	15
16147.1	228	15
16147.4	233	15
16147.6	241	16
16147.8	210	14
16148	253	16
16148.2	237	15
16148.4	230	15
16148.6	229	15
16148.8	227	15
16149	251	16
16149.1	218	15
16149.4	242	16
16149.6	231	15
16149.8	236	15
16150	242	16
16150.2	235	15
16150.4	247	16
16150.6	233	15
16150.8	249	16
16151	239	15
16151.1	240	15
16151.4	230	15
16151.6	241	16
16151.8	259	16
16152	234	15
16152.2	262	16
16152.4	294	17
16152.6	278	17
16152.8	263	16
16153	266	16
16153.2	285	17
16153.4	256	16
16153.6	229	15
16153.8	233	15
16154	255	16
16154.2	235	15
16154.4	242	16
16154.6	257	16
16154.8	229	15
16155	247	16
16155.2	242	16
16155.4	267	16
16155.6	239	15
16155.8	245	16
16156	248	16
16156.2	250	16
16156.4	223	15
16156.6	263	16
16156.8	217	15
16157	242	16
16157.2	245	16
16157.4	245	16
16157.6	221	15
16157.8	234	15
16158	244	16
16158.2	256	16
16158.4	243	16
16158.6	240	15
16158.8	251	16
16159	214	15
16159.2	227	15
16159.4	252	16
16159.6	250	16
16159.8	239	15
16160	245	16
16160.2	250	16
16160.4	228	15
16160.6	233	15
16160.8	263	16
16161	241	16
16161.2	251	16
16161.5	251	16
16161.6	236	15
16161.8	226	15
16162	248	16
16162.2	281	17
16162.4	249	16
16162.6	250	16
16162.8	262	16
16163	280	17
16163.2	288	17
16163.4	299	17
16163.6	340	18
16163.8	359	19
16164	360	19
16164.2	283	17
16164.4	260	16
16164.6	256	16
16164.8	242	16
16165	260	16
16165.2	207	14
16165.4	246	16
16165.6	246	16
16165.8	269	16
16166	269	16
16166.2	246	16
16166.4	254	16
16166.6	245	16
16166.8	247	16
16167	247	16
16167.2	239	15
16167.5	235	15
16167.6	248	16
16167.9	216	15
16168	243	16
16168.2	231	15
16168.5	254	16
16168.7	260	16
16168.9	223	15
16169.1	243	16
16169.3	234	15
16169.5	241	16
16169.6	250	16
16169.8	237	15
16170	225	15
16170.2	224	15
16170.4	222	15
16170.6	241	16
16170.8	231	15
16171	238	15
16171.2	239	15
16171.4	227	15
16171.6	248	16
16171.8	248	16
16172.1	222	15
16172.3	230	15
16172.5	252	16
16172.6	238	15
16172.8	224	15
16173	252	16
16173.2	259	16
16173.4	260	16
16173.6	280	17
16173.8	287	17
16174.1	303	17
16174.3	315	18
16174.4	327	18
16174.6	355	19
16174.8	457	21
16175	458	21
16175.2	288	17
16175.4	243	16
16175.7	218	15
16175.9	235	15
16176.1	223	15
16176.2	238	15
16176.4	225	15
16176.6	214	15
16176.8	224	15
16177	210	15
16177.2	220	15
16177.4	218	15
16177.6	212	15
16177.9	231	15
16178.1	234	15
16178.3	219	15
16178.5	235	15
16178.6	212	15
16178.8	236	15
16179	222	15
16179.2	238	15
16179.4	221	15
16179.6	227	15
16179.9	213	15
16180.1	221	15
16180.2	221	15
16180.4	236	15
16180.6	221	15
16180.8	229	15
16181	224	15
16181.2	226	15
16181.5	220	15
16181.7	232	15
16181.9	233	15
16182	220	15
16182.2	231	15
16182.4	225	15
16182.6	233	15
16182.8	228	15
16183	241	16
16183.3	234	15
16183.5	221	15
16183.7	224	15
16183.9	220	15
16184	228	15
16184.2	234	15
16184.4	222	15
16184.6	253	16
16184.8	222	15
16185	228	15
16185.3	235	15
16185.5	231	15
16185.7	229	15
16185.9	241	16
16186	227	15
16186.2	230	15
16186.4	238	15
16186.6	237	15
16186.9	218	15
16187.1	216	15
16187.3	229	15
16187.5	243	16
16187.7	244	16
16187.8	226	15
16188	210	14
16188.2	223	15
16188.5	226	15
16188.7	232	15
16188.9	229	15
16189.1	227	15
16189.3	229	15
16189.4	239	15
16189.6	222	15
16189.8	227	15
16190.1	236	15
16190.3	229	15
16190.5	224	15
16190.7	233	15
16190.9	249	16
16191.1	232	15
16191.2	234	15
16191.4	228	15
16191.6	222	15
16191.8	224	15
16192	229	15
16192.3	214	15
16192.5	237	15
16192.7	226	15
16192.9	227	15
16193.1	240	16
16193.3	230	15
16193.5	223	15
16193.6	244	16
16193.8	213	15
16194	236	15
16194.2	216	15
16194.5	217	15
16194.7	240	16
16194.9	228	15
16195.1	241	16
16195.3	243	16
16195.5	225	15
16195.7	237	15
16195.8	238	15
16196	220	15
16196.2	223	15
16196.5	245	16
16196.7	217	15
16196.9	215	15
16197.1	235	15
16197.3	226	15
16197.5	234	15
16197.7	221	15
16197.9	233	15
16198.1	233	15
16198.3	225	15
16198.5	219	15
16198.7	229	15
16198.9	223	15
16199.1	227	15
16199.3	234	15
16199.5	238	15
16199.7	232	15
16199.9	236	15
16200	222	15
16200.2	219	15
16200.4	221	15
16200.6	227	15
16200.8	235	15
16201	220	15
16201.2	225	15
16201.5	226	15
16201.6	228	15
16201.9	231	15
16202.1	232	15
16202.3	205	14
16202.5	225	15
16202.7	225	15
16202.9	221	15
16203.1	201	14
16203.3	221	15
16203.5	208	14
16203.7	216	15
16203.9	224	15
16204.1	220	15
16204.3	225	15
16204.5	208	14
16204.7	229	15
16204.9	225	15
16205.1	238	15
16205.2	211	15
16205.5	213	15
16205.7	227	15
16205.9	223	15
16206.1	217	15
16206.3	201	14
16206.5	212	15
16206.7	216	15
16206.9	223	15
16207.1	213	15
16207.3	211	15
16207.5	214	15
16207.7	211	15
16208	203	14
16208.1	225	15
16208.3	211	15
16208.5	230	15
16208.7	216	15
16208.9	233	15
16209.1	204	14
16209.3	214	15
16209.5	204	14
16209.7	202	14
16210	210	14
16210.1	216	15
16210.3	206	14
16210.5	194	14
16210.7	218	15
16210.9	210	14
16211.1	209	14
16211.3	221	15
16211.5	220	15
16211.7	208	14
16211.9	206	14
16212.1	218	15
16212.3	208	14
16212.5	220	15
16212.7	202	14
16212.9	201	14
16213.1	205	14
16213.3	241	16
16213.5	226	15
16213.7	223	15
16213.9	194	14
16214.1	207	14
16214.3	213	15
16214.5	200	14
16214.7	215	15
16214.9	228	15
16215.1	220	15
16215.3	213	15
16215.5	205	14
16215.7	216	15
16215.9	202	14
16216.1	211	15
16216.3	222	15
16216.5	226	15
16216.7	226	15
16217	216	15
16217.1	232	15
16217.3	214	15
16217.5	201	14
16217.7	211	15
16217.9	210	14
16218.1	217	15
16218.3	207	14
16218.5	220	15
16218.8	215	15
16219	207	14
16219.1	202	14
16219.3	219	15
16219.5	208	14
16219.7	220	15
16219.9	223	15
16220.1	213	15
16220.3	220	15
16220.5	214	15
16220.8	226	15
16221	222	15
16221.1	201	14
16221.3	223	15
16221.5	211	15
16221.7	211	15
16221.9	205	14
16222.1	218	15
16222.4	220	15
16222.6	206	14
16222.7	208	14
16222.9	234	15
16223.1	210	14
16223.3	222	15
16223.5	208	14
16223.7	188	14
16224	233	15
